# Supplementary material for: Why Are Some Male Alcohol Misuse Disorder Patients High Utilisers of Emergency Health Services? An Asian Qualitative Study
Source: Int J Environ Res Public Health. 2022 Aug 30;19(17):10795. doi: 10.3390/ijerph191710795 (PMC9518548; doi:10.3390/ijerph191710795)
Supplement: Supplementary file 1 [file ijerph-19-10795-s001.zip]

Archive with 3 entries (2 files):
- ijerph-1813934-supplementary/
- ijerph-1813934-supplementary/File S1 - SNOMED-CT Codes.pdf
- ijerph-1813934-supplementary/File S2 - Interview Questionnaire.pdf
